# Supplementary material for: Cellular forces and matrix assembly coordinate fibrous tissue repair
Source: Nat Commun. 2016 Mar 16;7:11036. doi: 10.1038/ncomms11036 (PMC4799373; doi:10.1038/ncomms11036)
Supplement: Supplementary Data 1 — The computer code 1 generated for processing the time-lapse images of microtissues and quantifying tissue morphology. [file ncomms11036-s2.txt]

clear all;
close all;
clc

%% Load video

fprintf('Reading video..\n')

obj = VideoReader('Ncad20 BF tissue 6.avi');
video = read(obj);
% Now, frame #K is video(:,:,:,K)

r=4; %every r-th frame will be processed
k=0; %counter for number of frames to be processed

for i=1:size(video,4) %size(video,4) is the number of frames
    if (mod(i,r)-1)==0 || r==1
        k=k+1; %count the frames
        I{k}=video(:,:,:,i);
        %save frames
        file_name=sprintf('frame_%d.jpg',i);
        imwrite(I{k}, file_name);
    end      
end

k_max=8;  %set k_max

for i=1:k_max
    subplot(ceil(k_max/4),ceil(k_max/ceil(k_max/4)),i),subimage(I{i}) % subplot(NumberofRows,numberofcolumns,index)
end

%% Analyze images
for k=1:k_max
    figure
    
    %make inverse image
    I{k} = imcomplement(I{k});
    
    %convert to grayscale because growingRegion only processes grayscale images
    %I{k}=rgb2gray(I{k});
    
%     %enhance contrast
%     I{k}=imadjust(I{k});

    %apply averaging filter
    h = fspecial('average', [1,1]);
    I{k} = filter2(h, I{k});
    

    % graphical user input for the initial position    
    himage = imshow(I{k}, []);
    p = ginput(1);
    % get the pixel position concerning to the current axes coordinates
    initPos(1) = round(axes2pix(size(I{k}, 2), get(himage, 'XData'), p(2)));
    initPos(2) = round(axes2pix(size(I{k}, 1), get(himage, 'YData'), p(1)));

    %run regionGrowing
    %function [P, J] = regionGrowing(cIM, initPos, thresVal, maxDist, tfMean, tfFillHoles, tfSimplify)
    [BW{k}] = comboHoleFinder(I{k},initPos); 
    %BW is binary mask of region
    imshow(BW{k});
    pause
    
   % ellipseDetection(BW{k});
    %pic=double(BW{1});
    %filter=I{1};
 
    im_fused{k}=imfuse(BW{k}, I{k});
    pic=rgb2gray(im_fused{k});
    imshow(pic) 
    pause

    %save to file
    im_save{k} = im_fused{k};
    file_name=sprintf('BW_hole_%d.jpg',k);
    imwrite(im_save{k}, file_name);
    fprintf('Saved as %s\n',file_name);
    pause

    %calculate region properties and write them to s
    s{k}  = regionprops(BW{k}, 'Area', 'Centroid', 'Eccentricity', 'Solidity', 'Perimeter','MajorAxisLength','MinorAxisLength'); 
    Areas{k} = s{k}.Area;
    Centroids{k} = s{k}.Centroid;
    Eccentricities{k} = s{k}.Eccentricity;
    Solidities{k} = s{k}.Solidity;
    Perimeters{k} = s{k}.Perimeter;
    MajorAxis{k}=s{k}.MajorAxisLength;
    MinorAxis{k}=s{k}.MinorAxisLength;
end

%% Output to command window
Areas
fprintf('Centroids:\n');
for k=1:k_max
    Centroids{k}
end
Eccentricities
Solidities
Perimeters
MinorAxis
MajorAxis

%% Plot
x=1:k_max;

%Area
A=cell2mat(Areas);
plot(x,A(x),'-o','LineWidth',2,'MarkerSize',10)
xlim([1 k_max])
title('Wound Area')
xlabel('Time')
ylabel('Area')

% Axes of ellipse
figure
MajA=cell2mat(MajorAxis);
MinA=cell2mat(MinorAxis);

subplot(1,2,1)
plot(x,MajA(x),'-o','LineWidth',2,'MarkerSize',10)
xlim([1 k_max])
title('Major axis of ellipse')
xlabel('Time')
ylabel('Length')

subplot(1,2,2)
plot(x,MinA(x),'-o','LineWidth',2,'MarkerSize',10)
xlim([1 k_max])
title('Minor axis of ellipse')
xlabel('Time')
ylabel('Length')

%% show Shapes
figure
CompImg=zeros(size(BW{1}));%compilation Image (intitialized to black)
CompImg=CompImg + BW{1}; %add hole to CompImg
for i=2:k_max
    CompImg(BW{i}==1)=1-0.9/(k_max)*i;%add hole to CompImg (only the pixels of the current hole are changed)
end
imshow(imcomplement(CompImg));
