# Supplementary material for: Cellular forces and matrix assembly coordinate fibrous tissue repair
Source: Nat Commun. 2016 Mar 16;7:11036. doi: 10.1038/ncomms11036 (PMC4799373; doi:10.1038/ncomms11036)
Supplement: Supplementary Data 2 — The computer code 2 generated for processing the time-lapse images of microtissues and quantifying tissue morphology. [file ncomms11036-s3.txt]

function [BW] = comboHoleFinder(Img, initPos)
    set(0,'RecursionLimit',5001)
    BW2=grow(Img,initPos(1),initPos(2));
    %fill holes
    BW3= imfill(BW2,'holes');
    %make edge smoother
    f = fspecial('average', [15,15]);
    BW4 = filter2(f, BW3);
    %make into binary image again
    level=graythresh(BW4);
    BW=im2bw(BW4,level);
    clearvars -global Counter checkBoxMatrix brightLast %reset variables for next image
end

function [BW] = grow(Img,x,y) %x,y are upper left corner
    global Counter checkBoxMatrix brightLast
    s=8; %block size
    [x_max,y_max]=size(Img);
    M=Img(x:(x+(s-1)),y:(y+(s-1)));
    %initialize persistent variables (=static)
    if isempty(Counter) 
        Counter = 1;
    end
    if isempty(checkBoxMatrix)
        checkBoxMatrix=zeros(size(Img)); %0 means unchecked (=black), 1 means checked (=white)
    end
    if isempty(brightLast) 
        brightLast = sum(M(:))/(s*s);
    end
    if Counter < 3000
        v=var(M(:)); %calculate variance of Submatrix
        bright=sum(M(:))/(s*s);
        brightDiff=abs(bright-brightLast);
        Counter=Counter+1;
        if v < 300 && brightDiff < 8
            checkBoxMatrix(x:(x+(s-1)),y:(y+(s-1)))=1;
            %up
            if (x-s)>=1
                if checkBoxMatrix((x-s),y)==0
                    grow(Img,x-s,y);
                end
            end
            %down
            if (x+2*s-1)<=x_max
                if checkBoxMatrix((x+s),y)==0
                    grow(Img,x+s,y);
                end
            end
            %left
            if (y-s)>=1
                if checkBoxMatrix(x,(y-s))==0
                    grow(Img,x,y-s);
                end
            end
            %right
            if (y+2*s-1<=y_max)
                if checkBoxMatrix(x,(y+s))==0
                    grow(Img,x,y+s);
                end
            end
        end
        brightLast=bright;
    end
    BW=checkBoxMatrix;
end
